# Supplementary material for: Critical Analysis of Association Constants between Calixarenes and Nitroaromatic Compounds Obtained by Fluorescence. Implications for Explosives Sensing
Source: Molecules. 2023 Mar 29;28(7):3052. doi: 10.3390/molecules28073052 (PMC10096452; doi:10.3390/molecules28073052)
Supplement: Supplementary file 1 [file molecules-28-03052-s001.zip]

Archive with 1 entries (1 files):
- molecules-2290890-supplementary.pdf
